# Supplementary material for: Somatosensory neurons integrate the geometry of skin deformation and mechanotransduction channels to shape touch sensing
Source: eLife. 2019 Aug 13;8:e43226. doi: 10.7554/eLife.43226 (PMC6692131; doi:10.7554/eLife.43226)
Supplement: Figure 2—source data 1. [file elife-43226-fig2-data1.xls]

## Sheet: Sheet1
y (\mum)	z (\mum)
4.79454	-7.31762
5.41313	-5.69356
6.58224	-4.99404
7.59373	-3.94763
8.95464	-2.35932
8.75628	-1.58786
8.87178	-1.16269
8.08963	-0.934045
8.40121	-0.701175
9.49448	-0.58112
9.37532	-0.0796344
10.4723	-0.886234
11.0583	-0.922583
10.163	-1.69826
2.65362	-9.21783
3.66617	-8.4417
4.56017	-7.31852
6.07992	-6.38599
6.27417	-6.11496
7.24629	-4.99148
11.1835	-2.92988
11.4123	-1.539
13.2482	-1.53191
13.3615	-0.527578
14.69	-0.638282
15.0411	-0.521093
14.8861	-0.830581
