# Supplementary material for: Somatosensory neurons integrate the geometry of skin deformation and mechanotransduction channels to shape touch sensing
Source: eLife. 2019 Aug 13;8:e43226. doi: 10.7554/eLife.43226 (PMC6692131; doi:10.7554/eLife.43226)
Supplement: Figure 4—source data 1. [file elife-43226-fig4-data1.xls]

## Sheet: Summary
PrePulse (Relative displacement)					PrePulse (Absolute displacement)					No PrePulse
Pre_Rel_Disp_um	Mean_Current_pA	SD	SEM		Pre_Abs_Disp_um	Mean_Current_pA	SD	SEM		NoPre_Disp_um	Mean_Current_pA	SD	SEM
					3	29.6029	8.3458	3.73235		3	29.6241	13.2259	4.99893
					4	19.1053	6.89243	3.08239		4	41.3136	16.0305	6.05898
0	0.431991	1.00939	0.304342		5	0.431991	1.00939	0.304342		5	43.9628	17.9219	5.40365
1	25.111	9.37377	2.8263		6	25.111	9.37377	2.8263		6	50.4934	19.8479	5.98437
2	43.4285	14.1019	4.25187		7	43.4285	14.1019	4.25187		7	53.3431	16.6552	5.02172
3	56.8153	19.1973	5.78821		7.9	56.8153	19.1973	5.78821		7.9	58.5975	18.0238	5.43439
4	67.0617	21.3776	6.44559		8.9	67.0617	21.3776	6.44559		8.9	62.2047	19.7575	5.95712
5	74.7907	21.9723	6.62489		9.9	74.7907	21.9723	6.62489		9.9	67.2274	19.9612	6.01853
PrePulse (OFF response)					No PrePulse (OFF response)
Pre_Abs_Disp_um	Mean_Current_pA	SD	SEM		NoPre_Disp_um	Mean_Current_pA	SD	SEM
3	27.1141	2.19089	0.979796		3	26.4647	11.0879	3.34312
4	33.2292	11.1523	4.98744		4	32.1067	12.3994	3.73856
5	40.5115	14.8901	4.48953		5	37.3897	13.0673	3.93994
6	47.7118	16.7784	5.05888		6	43.3341	15.1043	4.55411
7	53.2165	18.5044	5.57928		7	46.6125	16.0154	4.82882
7.9	56.7548	16.3558	5.17216		7.9	52.2782	17.4666	5.26639
8.9	60.1172	17.2542	5.20233		8.9	55.3772	16.129	4.86309
9.9	65.2482	18.9835	5.72374		9.9	60.4193	17.7107	5.33999

## Sheet: Summary_Normalized
PrePulse (Relative displacement)					PrePulse (Absolute displacement)					No PrePulse
Pre_Rel_Disp_um	Mean_Current_pA	SD	SEM		Pre_Abs_Disp_um	Mean_Current_pA	SD	SEM		NoPre_Disp_um	Mean_Current_pA	SD	SEM
					3	0.395809	0.111589	0.049904		3	0.396094	0.176839	0.0668389
					4	0.25545	0.0921563	0.0412136		4	0.55239	0.214339	0.0810125
0	0.005776	0.0134962	0.00406925		5	0.005776	0.0134962	0.00406925		5	0.587811	0.239627	0.0722503
1	0.33575	0.125333	0.0377895		6	0.33575	0.125333	0.0377895		6	0.67513	0.26538	0.080015
2	0.580667	0.188551	0.0568502		7	0.580667	0.188551	0.0568502		7	0.713233	0.22269	0.0671437
3	0.759658	0.256681	0.0773921		7.9	0.759658	0.256681	0.0773921		7.9	0.783487	0.240991	0.0726614
4	0.896659	0.285832	0.0861817		8.9	0.896659	0.285832	0.0861817		8.9	0.831718	0.264171	0.0796506
5	1	0.293783	0.0885791		9.9	1	0.293783	0.0885791		9.9	0.898874	0.266895	0.0804717
PrePulse (OFF response)					No PrePulse (OFF response)
Pre_Abs_Disp_um	Mean_Current_pA	SD	SEM		NoPre_Disp_um	Mean_Current_pA	SD	SEM
3	0.415553	0.0335778	0.0150164		3	0.405601	0.169934	0.051237
4	0.509275	0.170921	0.076438		4	0.492071	0.190034	0.0572975
5	0.620883	0.228207	0.068807		5	0.573039	0.200271	0.0603839
6	0.731236	0.257148	0.0775329		6	0.664143	0.231489	0.0697967
7	0.815602	0.2836	0.0855086		7	0.714388	0.245453	0.0740069
7.9	0.86983	0.250671	0.0792691		7.9	0.801221	0.267696	0.0807132
8.9	0.921362	0.264439	0.0797314		8.9	0.848716	0.247195	0.0745321
9.9	1	0.290943	0.0877226		9.9	0.925993	0.271437	0.0818412

## Sheet: onPreSteps
Abs_Position_um	Rel_Disp_um	Current_pA	nReps
3	-2	30.2826	5
3	-2	30.37	9
3	-2	27.1457	5
3	-2	41.7487	6
3	-2	18.4673	3
4	-1	16.8967	6
4	-1	20.2101	9
4	-1	17.1886	6
4	-1	29.9881	6
4	-1	11.243	3
5	0	3.06556	5
5	0	0	9
5	0	0	6
5	0	0	5
5	0	0	4
5	0	1.68634	3
5	0	0	6
5	0	0	3
5	0	0	3
5	0	0	11
5	0	0	3
6	1	21.4035	5
6	1	22.5586	9
6	1	22.228	6
6	1	31.9869	6
6	1	15.3706	5
6	1	38.5459	3
6	1	16.0929	6
6	1	31.7639	3
6	1	39.7045	3
6	1	25.1984	11
6	1	11.3673	3
7	2	40.7935	6
7	2	39.9381	9
7	2	31.3477	6
7	2	47.9012	6
7	2	29.2842	5
7	2	52.2718	3
7	2	27.55	6
7	2	55.6211	3
7	2	73.0294	3
7	2	50.5855	11
7	2	29.3908	3
7.9	3	50.9523	6
7.9	3	52.9557	9
7.9	3	41.8411	6
7.9	3	60.2741	6
7.9	3	39.07	6
7.9	3	57.2044	4
7.9	3	35.4765	6
7.9	3	74.0344	4
7.9	3	101.13	3
7.9	3	69.5791	11
7.9	3	42.4514	3
8.9	4	60.3881	6
8.9	4	64.654	9
8.9	4	47.2111	6
8.9	4	70.9443	6
8.9	4	46.4857	5
8.9	4	67.0631	4
8.9	4	42.9613	6
8.9	4	83.502	4
8.9	4	117.776	3
8.9	4	79.7655	11
8.9	4	56.9271	3
9.9	5	70.1255	6
9.9	5	77.0316	9
9.9	5	54.4755	6
9.9	5	72.0572	6
9.9	5	52.6143	6
9.9	5	74.4466	4
9.9	5	53.2011	6
9.9	5	90.9254	4
9.9	5	126.721	3
9.9	5	90.7916	11
9.9	5	60.308	3

## Sheet: onNoPreSteps
Abs_Position_um	Rel_Disp_um	Current_pA	nReps
3	3	31.921	3
3	3	36.0543	9
3	3	18.5965	6
3	3	42.0401	5
3	3	20.5586	3
3	3	37.4102	3
3	3	20.0918	6
3	3	50.8938	3
3	3	57.2691	3
3	3	33.597	9
3	3	25.2308	3
4	4	41.0503	3
4	4	47.3965	9
4	4	27.8996	6
4	4	53.2091	5
4	4	24.6314	3
4	4	43.3427	3
4	4	28.3247	6
4	4	59.3161	3
4	4	76.7797	3
4	4	45.8597	9
4	4	36.422	3
5	5	41.5024	3
5	5	54.2142	9
5	5	34.1748	6
5	5	57.0856	6
5	5	34.906	3
5	5	52.4124	3
5	5	36.2844	6
5	5	66.1641	3
5	5	106.089	3
5	5	60.7571	9
5	5	46.8004	3
6	6	52.9673	4
6	6	64.0458	9
6	6	41.3174	6
6	6	63.5223	5
6	6	43.4796	3
6	6	57.8179	3
6	6	40.7423	6
6	6	74.8383	3
6	6	113.578	3
6	6	74.2518	9
6	6	52.1472	3
7	7	58.5607	4
7	7	70.4732	9
7	7	44.2291	6
7	7	70.1959	5
7	7	47.0097	3
7	7	61.8037	3
7	7	45.622	6
7	7	80.3963	3
7	7	127.673	3
7	7	86.056	9
7	7	59.2332	3
7.9	7.9	63.6564	3
7.9	7.9	76.9387	9
7.9	7.9	48.6088	6
7.9	7.9	74.8607	6
7.9	7.9	49.4823	3
7.9	7.9	68.1073	3
7.9	7.9	52.6491	6
7.9	7.9	88.7879	3
7.9	7.9	135.079	3
7.9	7.9	94.84	9
7.9	7.9	63.4455	3
8.9	8.9	67.9687	3
8.9	8.9	78.8129	9
8.9	8.9	53.9854	6
8.9	8.9	80.7801	5
8.9	8.9	52.5441	3
8.9	8.9	74.0663	3
8.9	8.9	55.4479	6
8.9	8.9	95.8694	3
8.9	8.9	137.493	3
8.9	8.9	100.391	9
8.9	8.9	67.8277	3
9.9	9.9	74.9298	3
9.9	9.9	84.587	9
9.9	9.9	57.168	6
9.9	9.9	85.6425	6
9.9	9.9	58.6377	3
9.9	9.9	79.8114	3
9.9	9.9	60.4338	6
9.9	9.9	104.045	3
9.9	9.9	144.466	3
9.9	9.9	105.592	9
9.9	9.9	69.837	3

## Sheet: offPreSteps
Abs_Position_um	Rel_Disp_um	Current_pA	nReps
0	-9.9	57.1129	6
0	-9.9	75.0201	9
0	-9.9	42.515	6
0	-9.9	75.1162	6
0	-9.9	38.8972	6
0	-9.9	65.7804	4
0	-9.9	44.6843	6
0	-9.9	79.2957	4
0	-9.9	101.541	3
0	-9.9	78.087	11
0	-9.9	59.6799	3
0	-8.9	53.7961	6
0	-8.9	67.7579	9
0	-8.9	37.2262	6
0	-8.9	67.1089	6
0	-8.9	40.3773	5
0	-8.9	61.2318	4
0	-8.9	38.1502	6
0	-8.9	74.5299	4
0	-8.9	92.4395	3
0	-8.9	72.8314	11
0	-8.9	55.8402	3
0	-7.9	46.1852	6
0	-7.9	66.2178	9
0	-7.9	37.9061	6
0	-7.9	68.2056	6
0	-7.9	38.6412	6
0	-7.9	55.5149	4
0	-7.9	36.2609	6
0	-7.9	67.9024	4
0	-7.9	84.8334	3
0	-7.9	65.2066	11
0	-7.9	46.8592	3
0	-7	43.9174	6
0	-7	57.5564	9
0	-7	32.5632	6
0	-7	65.375	6
0	-7	32.9676	5
0	-7	53.2568	3
0	-7	36.3367	6
0	-7	65.8945	3
0	-7	94.6978	3
0	-7	60.3947	11
0	-7	42.422	3
0	-6	42.3276	5
0	-6	52.1891	9
0	-6	28.4967	6
0	-6	59.7769	6
0	-6	30.6729	5
0	-6	51.5446	3
0	-6	27.0105	6
0	-6	56.2852	3
0	-6	84.7331	3
0	-6	51.6891	11
0	-6	40.1041	3
0	-5	36.2912	5
0	-5	43.2043	9
0	-5	25.3	6
0	-5	52.471	5
0	-5	23.0868	4
0	-5	46.4878	3
0	-5	23.9379	6
0	-5	49.596	3
0	-5	72.6884	3
0	-5	41.2802	11
0	-5	31.2828	3
0	-4	34.6057	6
0	-4	36.2509	9
0	-4	23.491	6
0	-4	49.6356	6
0	-4	22.163	3
0	-3	31.3533	5
0	-3	30.2564	9
0	-3	19.7331	5
0	-3	42.5992	6
0	-3	11.6284	3

## Sheet: offNoPreSteps
Abs_Position_um	Rel_Disp_um	Current_pA	nReps
0	-9.9	53.2081	3
0	-9.9	77.4986	9
0	-9.9	35.1751	6
0	-9.9	66.4295	6
0	-9.9	40.0608	3
0	-9.9	58.9471	3
0	-9.9	41.9728	6
0	-9.9	70.4118	3
0	-9.9	93.2124	3
0	-9.9	72.9021	9
0	-9.9	54.7942	3
0	-8.9	47.0674	3
0	-8.9	68.429	9
0	-8.9	34.7121	6
0	-8.9	61.5177	5
0	-8.9	37.1769	3
0	-8.9	55.8324	3
0	-8.9	37.8003	6
0	-8.9	63.7329	3
0	-8.9	87.811	3
0	-8.9	65.466	9
0	-8.9	49.6031	3
0	-7.9	44.7296	3
0	-7.9	66.2652	9
0	-7.9	31.1154	6
0	-7.9	62.1366	6
0	-7.9	36.3515	3
0	-7.9	54.119	3
0	-7.9	33.7443	6
0	-7.9	57.2703	3
0	-7.9	89.0705	3
0	-7.9	61.6352	9
0	-7.9	38.623	3
0	-7	39.2191	4
0	-7	55.3771	9
0	-7	27.9071	6
0	-7	55.1703	5
0	-7	32.5324	3
0	-7	49.134	3
0	-7	29.9339	6
0	-7	49.3676	3
0	-7	84.3683	3
0	-7	51.5094	9
0	-7	38.2183	3
0	-6	36.4622	4
0	-6	52.0227	9
0	-6	27.6153	6
0	-6	55.4311	5
0	-6	28.3024	3
0	-6	44.5944	3
0	-6	28.6416	6
0	-6	43.7285	3
0	-6	78.3387	3
0	-6	47.2192	9
0	-6	34.3189	3
0	-5	35.2545	3
0	-5	41.8907	9
0	-5	24.6882	6
0	-5	46.7728	6
0	-5	22.6118	3
0	-5	39.2978	3
0	-5	22.3958	6
0	-5	46.1643	3
0	-5	65.3779	3
0	-5	40.2945	9
0	-5	26.5387	3
0	-4	28.2949	3
0	-4	37.5117	9
0	-4	21.5416	6
0	-4	40.1594	5
0	-4	15.1877	3
0	-4	39.7483	3
0	-4	16.728	6
0	-4	44.2085	3
0	-4	54.569	3
0	-4	32.3395	9
0	-4	22.8856	3
0	-3	24.8666	3
0	-3	30.6855	9
0	-3	15.5409	6
0	-3	33.3954	5
0	-3	13.5784	3
0	-3	33.2132	3
0	-3	13.4244	6
0	-3	39.3505	3
0	-3	45.4222	3
0	-3	26.7682	9
0	-3	14.8671	3
