# Supplementary material for: Somatosensory neurons integrate the geometry of skin deformation and mechanotransduction channels to shape touch sensing
Source: eLife. 2019 Aug 13;8:e43226. doi: 10.7554/eLife.43226 (PMC6692131; doi:10.7554/eLife.43226)
Supplement: Figure 5—source data 1. [file elife-43226-fig5-data1.xls]

## Sheet: Sheet1
Force clamp			Displacement clamp
P/P_stiff	Current (pA)		P/P_stiff	Current (pA)
0.0010	3.858		0.001	1.8791
0.0010	12.5418		0.0010	0
0.0010	6.8326		0.0010	6.4884
0.0010	19.9261		0.0010	12.0847
0.0010	8.1531		0.0010	5.1061
0.0010	3.3399		0.0010	1.4483
0.0010	11.0935		0.0010	0
0.0010	6.4434		0.0010	3.4183
0.0010	19.4190		0.0010	8.8510
0.0010	8.5945		0.0010	5.9831
0.0070	14.1378		0.0070	12.6953
0.0070	18.5784		0.0070	18.6964
0.0070	24.9645		0.0070	25.9078
0.0070	13.7873		0.0070	9.6165
0.0070	14.3281		0.0070	0
0.0070	20.0721		0.0070	18.4851
0.0070	12.2360		0.0070	5.0895
0.0070	12.7273		0.0070	10.0651
0.0070	17.6559		0.0070	14.8798
0.0070	10.2155		0.0070	5.9615
0.0070	9.8855		0.0070	0
0.0070	14.1462		0.0070	12.5571
0.0140	17.8069		0.0140	13.2194
0.0140	15.7136		0.0140	10.8217
0.0400	5.3829		0.0400	5.3829
0.0400	4.7361		0.0400	4.7361
0.0400	7.2503		0.0400	7.2503
0.0400	12.2100		0.0400	12.2100
0.0400	2.9914		0.0400	2.9914
0.0400	3.4095		0.0400	3.4095
0.0400	5.1943		0.0400	5.1943
0.0400	9.6601		0.0400	9.6601
0.1000	9.7767		0.1000	12.2395
0.1000	17.2940		0.1000	18.0035
0.1000	4.3974		0.1000	9.8610
0.1000	12.4967		0.1000	16.6108
1.0000	0.9157
1.0000	1.2018
